# Supplementary material for: What Do They Know? Comparing Public Knowledge and Opinions about Rodent Management to the Expectations of Pest Controllers
Source: Animals (Basel). 2021 Dec 1;11(12):3429. doi: 10.3390/ani11123429 (PMC8698193; doi:10.3390/ani11123429)
Supplement: Supplementary file 1 [file animals-11-03429-s001.zip]

Archive with 3 entries (3 files):
- S1_English translation of questions for the Public.pdf
- S2_English translation of questions for Pest controllers.pdf
- S3_Animals 1442441_ Comparisons of female-male and urban-rural responses.pdf
